# Supplementary material for: The Impact of COVID-19 Lockdown on Service Utilization Among Chronic Disease Patients in South Africa
Source: Health Serv Insights. 2023 Nov 29;16:11786329231215040. doi: 10.1177/11786329231215040 (PMC10687941; doi:10.1177/11786329231215040)
Supplement: sj-xlsx-1-his-10.1177_11786329231215040 – Supplemental material for The Impact of COVID-19 Lockdown on Service Utilization Among Chronic Disease Patients in South Africa [file sj-xlsx-1-his-10.1177_11786329231215040.xlsx]

## Sheet: Sheet1
	(1)	(3)	(5)	(7)	(9)	(11)	(13)	(15)	(17)	(19)	(21)	(23)	(25)	(27)	(29)	(31)	(33)	(35)	(37)	(39)	(41)	(43)	(45)	(47)	(49)	(51)	(53)	(55)	(57)	(59)	(61)	(63)	(65)	(67)	(69)	(71)	(73)	(75)	(77)	(79)	(81)	(83)	(85)	(87)	(89)	(91)		(93)	(95)
VARIABLES	Edistrict 1	Edistrict 2	Edistrict 3	Edistrict 4	Edistrict 5	Edistrict 6	Edistrict 7	Edistrict 8	Edistrict 9	Edistrict 10	Edistrict 11	Edistrict 12	Edistrict 13	Edistrict 14	Edistrict 15	Edistrict 16	Edistrict 17	Edistrict 18	Edistrict 19	Edistrict 20	Edistrict 21	Edistrict 22	Edistrict 23	Edistrict 24	Edistrict 25	Edistrict 26	Edistrict 27	Edistrict 28	Edistrict 29	Edistrict 30	Edistrict 31	Edistrict 32	Edistrict 33	Edistrict 34	Edistrict 35	Edistrict 36	Edistrict 37	Edistrict 38	Edistrict 39	Edistrict 40	Edistrict 41	Edistrict 42	Edistrict 43	Edistrict 44	Edistrict 45	Edistrict 46		Edistrict 1	Edistrict 2
time	1.054***	1.016***	1.049***	1.067***	1.057***	1.025***	1.046***	0.992*	1.040***	1.093***	1.098***	1.040***	1.032***	1.022***	1.029***	1.024***	1.040***	1.017***	1.027***	1.033***	1.045***	1.025***	1.072***	1.033***	1.037***	1.011**	1.025***	1.002	1.025***	1.057***	1.047***	1.022***	0.995	1.034***	1.028***	1.024***	1.055***	1.036***	1.032***	1.041***	1.056***	1.050***	1.029***	1.023***	1.033***	1.015***		1.117***	1.027**
SE	(0.003)	(0.003)	(0.004)	(0.005)	(0.004)	(0.004)	(0.003)	(0.004)	(0.003)	(0.002)	(0.005)	(0.005)	(0.005)	(0.003)	(0.006)	(0.004)	(0.002)	(0.002)	(0.003)	(0.004)	(0.002)	(0.005)	(0.009)	(0.007)	(0.003)	(0.005)	(0.007)	(0.006)	(0.004)	(0.002)	(0.004)	(0.004)	(0.004)	(0.004)	(0.003)	(0.003)	(0.005)	(0.003)	(0.003)	(0.003)	(0.002)	(0.007)	(0.008)	(0.002)	(0.003)	(0.003)		(0.007)	(0.013)
95% CI	1.048 - 1.059	1.010 - 1.023	1.042 - 1.056	1.057 - 1.078	1.048 - 1.066	1.017 - 1.032	1.041 - 1.051	0.984 - 1.000	1.035 - 1.046	1.088 - 1.098	1.088 - 1.108	1.030 - 1.051	1.022 - 1.042	1.016 - 1.027	1.017 - 1.040	1.016 - 1.033	1.036 - 1.045	1.012 - 1.022	1.020 - 1.033	1.025 - 1.040	1.042 - 1.049	1.015 - 1.036	1.055 - 1.089	1.019 - 1.047	1.030 - 1.043	1.001 - 1.021	1.011 - 1.039	0.991 - 1.014	1.017 - 1.034	1.053 - 1.061	1.040 - 1.055	1.013 - 1.030	0.987 - 1.003	1.027 - 1.041	1.023 - 1.034	1.018 - 1.030	1.045 - 1.066	1.031 - 1.041	1.025 - 1.038	1.035 - 1.048	1.051 - 1.060	1.037 - 1.064	1.013 - 1.045	1.018 - 1.028	1.028 - 1.038	1.008 - 1.022		1.103 - 1.131	1.001 - 1.053
Intervention+	0.966	1.157***	1.002	1.067	1.019	0.945	1.106***	1.049	1.225***	0.906***	0.836***	1.393***	1.306***	1.178***	1.565***	0.986	1.043	1.157***	1.047	0.922*	1.091***	0.944	1.737***	1.464***	1.185***	1.083	1.688***	1.137*	0.917	0.947**	1.155***	1.092	1.111**	1.131***	1.212***	1.159***	0.912	1.003	1.094**	1.224***	0.888***	0.898	1.598***	1.163***	1.075**	1.208***		1.025	0.279***
SE	(0.032)	(0.048)	(0.043)	(0.067)	(0.055)	(0.044)	(0.036)	(0.055)	(0.043)	(0.025)	(0.048)	(0.092)	(0.084)	(0.043)	(0.116)	(0.052)	(0.028)	(0.036)	(0.041)	(0.042)	(0.025)	(0.064)	(0.175)	(0.130)	(0.048)	(0.068)	(0.153)	(0.082)	(0.050)	(0.021)	(0.054)	(0.058)	(0.059)	(0.049)	(0.043)	(0.047)	(0.056)	(0.032)	(0.045)	(0.052)	(0.025)	(0.071)	(0.163)	(0.035)	(0.034)	(0.052)		(0.079)	(0.047)
95% CI	0.906 - 1.031	1.067 - 1.254	0.921 - 1.091	0.944 - 1.208	0.917 - 1.132	0.863 - 1.035	1.038 - 1.178	0.946 - 1.162	1.143 - 1.313	0.857 - 0.956	0.747 - 0.935	1.224 - 1.585	1.151 - 1.482	1.097 - 1.264	1.354 - 1.809	0.890 - 1.092	0.990 - 1.100	1.088 - 1.230	0.969 - 1.132	0.843 - 1.009	1.043 - 1.141	0.826 - 1.078	1.426 - 2.115	1.230 - 1.743	1.094 - 1.283	0.958 - 1.224	1.413 - 2.017	0.987 - 1.311	0.824 - 1.019	0.907 - 0.990	1.053 - 1.266	0.983 - 1.212	1.001 - 1.234	1.040 - 1.231	1.131 - 1.298	1.070 - 1.255	0.808 - 1.030	0.942 - 1.069	1.008 - 1.187	1.127 - 1.330	0.840 - 0.937	0.770 - 1.048	1.309 - 1.951	1.096 - 1.234	1.010 - 1.144	1.111 - 1.314		0.881 - 1.192	0.200 - 0.388
Pre-post-slope difference	0.971***	0.946***	0.981***	0.961***	0.961***	1.007	0.944***	1.045***	0.945***	0.922***	0.947***	0.920***	0.951***	0.960***	0.926***	0.979***	0.997	0.962***	0.988**	0.988**	0.948***	0.979**	0.853***	1.020*	0.951***	1.013	0.925***	1.022**	0.967***	0.955***	0.924***	0.989	1.020***	0.943***	0.952***	0.943***	0.913***	0.955***	0.938***	0.943***	0.965***	0.953***	0.922***	0.969***	0.948***	0.951***		0.918***	0.926***
SE	(0.004)	(0.005)	(0.006)	(0.008)	(0.007)	(0.006)	(0.004)	(0.007)	(0.004)	(0.003)	(0.007)	(0.008)	(0.008)	(0.005)	(0.009)	(0.007)	(0.004)	(0.004)	(0.005)	(0.006)	(0.003)	(0.009)	(0.011)	(0.012)	(0.005)	(0.008)	(0.011)	(0.010)	(0.007)	(0.003)	(0.006)	(0.007)	(0.007)	(0.005)	(0.004)	(0.005)	(0.007)	(0.004)	(0.005)	(0.005)	(0.004)	(0.010)	(0.012)	(0.004)	(0.004)	(0.005)		(0.010)	(0.019)
95% CI	0.962 - 0.979	0.936 - 0.956	0.970 - 0.992	0.945 - 0.976	0.948 - 0.975	0.995 - 1.019	0.936 - 0.952	1.031 - 1.059	0.937 - 0.954	0.915 - 0.929	0.933 - 0.962	0.905 - 0.936	0.936 - 0.967	0.951 - 0.969	0.908 - 0.943	0.966 - 0.993	0.990 - 1.004	0.955 - 0.970	0.978 - 0.998	0.976 - 1.000	0.942 - 0.953	0.962 - 0.996	0.831 - 0.876	0.997 - 1.044	0.941 - 0.961	0.997 - 1.029	0.904 - 0.947	1.003 - 1.041	0.954 - 0.981	0.950 - 0.961	0.913 - 0.936	0.975 - 1.003	1.006 - 1.034	0.932 - 0.953	0.944 - 0.961	0.933 - 0.953	0.899 - 0.928	0.947 - 0.963	0.928 - 0.948	0.933 - 0.953	0.958 - 0.972	0.934 - 0.973	0.898 - 0.945	0.962 - 0.977	0.940 - 0.955	0.941 - 0.962		0.899 - 0.937	0.888 - 0.964
Constant	0.007***	0.044***	0.005***	0.006***	0.007***	0.008***	0.010***	0.012***	0.020***	0.005***	0.002***	0.006***	0.021***	0.038***	0.009***	0.005***	0.007***	0.038***	0.017***	0.010***	0.013***	0.002***	0.001***	0.004***	0.013***	0.016***	0.005***	0.008***	0.004***	0.011***	0.005***	0.026***	0.019***	0.032***	0.038***	0.037***	0.024***	0.029***	0.011***	0.009***	0.007***	0.006***	0.002***	0.035***	0.027***	0.035***		0.001***	0.006***
SE	(0.000)	(0.002)	(0.000)	(0.000)	(0.000)	(0.000)	(0.000)	(0.001)	(0.001)	(0.000)	(0.000)	(0.000)	(0.002)	(0.002)	(0.001)	(0.000)	(0.000)	(0.001)	(0.001)	(0.001)	(0.000)	(0.000)	(0.000)	(0.000)	(0.001)	(0.001)	(0.001)	(0.001)	(0.000)	(0.000)	(0.000)	(0.002)	(0.001)	(0.002)	(0.002)	(0.002)	(0.002)	(0.001)	(0.001)	(0.000)	(0.000)	(0.001)	(0.000)	(0.001)	(0.001)	(0.002)		(0.000)	(0.001)
95% CI	0.007 - 0.008	0.040 - 0.049	0.005 - 0.006	0.005 - 0.007	0.006 - 0.008	0.007 - 0.009	0.009 - 0.011	0.011 - 0.014	0.018 - 0.021	0.005 - 0.005	0.001 - 0.002	0.005 - 0.007	0.018 - 0.024	0.034 - 0.041	0.007 - 0.011	0.005 - 0.006	0.007 - 0.008	0.035 - 0.041	0.015 - 0.019	0.009 - 0.011	0.012 - 0.014	0.002 - 0.002	0.001 - 0.001	0.003 - 0.005	0.012 - 0.014	0.014 - 0.019	0.004 - 0.006	0.007 - 0.010	0.003 - 0.004	0.010 - 0.011	0.005 - 0.006	0.022 - 0.029	0.016 - 0.021	0.029 - 0.035	0.035 - 0.042	0.033 - 0.041	0.021 - 0.028	0.026 - 0.031	0.010 - 0.013	0.009 - 0.011	0.007 - 0.008	0.005 - 0.007	0.002 - 0.002	0.033 - 0.038	0.025 - 0.029	0.032 - 0.039		0.000 - 0.001	0.004 - 0.009
Observations	36	36	36	36	36	36	36	36	36	36	36	36	36	36	36	36	36	36	36	36	36	36	36	36	36	36	36	36	36	36	36	36	36	36	36	36	36	36	36	36	36	36	36	36	36	36		36	36
Month dummies	Yes	Yes	Yes	Yes	Yes	Yes	Yes	Yes	Yes	Yes	Yes	Yes	Yes	Yes	Yes	Yes	Yes	Yes	Yes	Yes	Yes	Yes	Yes	Yes	Yes	Yes	Yes	Yes	Yes	Yes	Yes	Yes	Yes	Yes	Yes	Yes	Yes	Yes	Yes	Yes	Yes	Yes	Yes	Yes	Yes	Yes		Yes	Yes
seEform in parentheses
*** p<0.01, ** p<0.05, * p<0.1
				ART																																												ART+NCD
[truncated: 90 more columns]
