# Supplementary material for: The Impact of COVID-19 Lockdown on Service Utilization Among Chronic Disease Patients in South Africa
Source: Health Serv Insights. 2023 Nov 29;16:11786329231215040. doi: 10.1177/11786329231215040 (PMC10687941; doi:10.1177/11786329231215040)
Supplement: sj-xlsx-2-his-10.1177_11786329231215040 – Supplemental material for The Impact of COVID-19 Lockdown on Service Utilization Among Chronic Disease Patients in South Africa [file sj-xlsx-2-his-10.1177_11786329231215040.xlsx]

## Sheet: Sheet1
	(1)	(7)	(13)	(19)	(25)	(31)	(37)	(43)		(49)	(55)	(61)	(67)	(73)	(79)	(85)	(91)		(97)	(103)	(109)	(115)	(121)	(127)	(133)	(139)
VARIABLES	Eprovince 1	Eprovince 2	Eprovince 3	Eprovince 4	Eprovince 5	Eprovince 6	Eprovince 7	Eprovince 8		Eprovince 1	Eprovince 2	Eprovince 3	Eprovince 4	Eprovince 5	Eprovince 6	Eprovince 7	Eprovince 8		Eprovince 1	Eprovince 2	Eprovince 3	Eprovince 4	Eprovince 5	Eprovince 6	Eprovince 7	Eprovince 8
time	1.032***	1.040***	1.043***	1.027***	1.042***	1.036***	1.020***	1.038***		1.077***	1.079***	1.072***	1.042***	1.062***	1.038***	1.075***	1.031***		1.027***	1.045***	1.043***	1.022***	1.050***	1.040***	1.005	1.028***
SE	(0.003)	(0.005)	(0.004)	(0.002)	(0.002)	(0.002)	(0.005)	(0.004)		(0.004)	(0.004)	(0.005)	(0.005)	(0.010)	(0.011)	(0.005)	(0.011)		(0.003)	(0.005)	(0.012)	(0.001)	(0.004)	(0.004)	(0.004)	(0.004)
95% CI	1.027 - 1.037	1.031 - 1.049	1.035 - 1.051	1.023 - 1.030	1.038 - 1.046	1.032 - 1.041	1.011 - 1.030	1.031 - 1.046		1.070 - 1.085	1.071 - 1.087	1.061 - 1.082	1.033 - 1.051	1.043 - 1.082	1.016 - 1.061	1.064 - 1.085	1.010 - 1.053		1.021 - 1.033	1.034 - 1.056	1.020 - 1.067	1.019 - 1.025	1.043 - 1.057	1.033 - 1.048	0.998 - 1.013	1.019 - 1.036
Intervention+	0.984	0.973	0.997	1.124***	1.132	1.239**	1.179*	1.588***		0.808***	0.840	0.761***	0.254***	0.206***	0.198***	0.809**	0.149***		0.956	1.096	1.194	1.122***	1.070	1.182	1.101	1.322***
SE	(0.035)	(0.093)	(0.059)	(0.022)	(0.105)	(0.119)	(0.107)	(0.199)		(0.039)	(0.096)	(0.049)	(0.017)	(0.030)	(0.068)	(0.071)	(0.027)		(0.036)	(0.156)	(0.286)	(0.021)	(0.096)	(0.136)	(0.082)	(0.074)
95% CI	0.918 - 1.055	0.807 - 1.173	0.887 - 1.119	1.081 - 1.168	0.943 - 1.358	1.025 - 1.496	0.987 - 1.408	1.242 - 2.030		0.735 - 0.888	0.671 - 1.051	0.671 - 0.864	0.223 - 0.288	0.154 - 0.274	0.101 - 0.387	0.681 - 0.960	0.106 - 0.212		0.887 - 1.030	0.829 - 1.448	0.747 - 1.908	1.081 - 1.165	0.898 - 1.275	0.943 - 1.480	0.952 - 1.274	1.184 - 1.475
Pre-post-slope difference	0.985***	0.981**	0.978***	0.951***	0.940***	0.949***	1.016*	0.910***		0.930***	0.953***	0.950***	0.924***	0.943***	0.968*	0.928***	0.913***		0.981***	0.986*	1.003	0.939***	0.948***	0.946***	1.014**	0.927***
SE	(0.004)	(0.007)	(0.006)	(0.002)	(0.003)	(0.004)	(0.008)	(0.006)		(0.005)	(0.006)	(0.008)	(0.007)	(0.014)	(0.017)	(0.008)	(0.016)		(0.005)	(0.008)	(0.019)	(0.002)	(0.005)	(0.005)	(0.006)	(0.006)
95% CI	0.976 - 0.993	0.967 - 0.996	0.966 - 0.990	0.946 - 0.956	0.933 - 0.946	0.942 - 0.957	1.000 - 1.031	0.899 - 0.921		0.920 - 0.941	0.942 - 0.964	0.935 - 0.966	0.911 - 0.937	0.915 - 0.971	0.935 - 1.003	0.913 - 0.943	0.883 - 0.944		0.971 - 0.991	0.969 - 1.003	0.966 - 1.040	0.934 - 0.943	0.938 - 0.959	0.935 - 0.957	1.001 - 1.026	0.915 - 0.940
Constant	0.006***	0.009***	0.009***	0.034***	0.009***	0.017***	0.007***	0.003***		0.001***	0.001***	0.002***	0.005***	0.001***	0.003***	0.002***	0.001***		0.004***	0.003***	0.002***	0.012***	0.003***	0.003***	0.008***	0.008***
SE	(0.001)	(0.004)	(0.001)	(0.001)	(0.004)	(0.005)	(0.001)	(0.002)		(0.000)	(0.001)	(0.000)	(0.001)	(0.000)	(0.001)	(0.000)	(0.000)		(0.001)	(0.002)	(0.001)	(0.001)	(0.001)	(0.001)	(0.001)	(0.002)
95% CI	0.004 - 0.009	0.003 - 0.023	0.008 - 0.011	0.032 - 0.037	0.005 - 0.020	0.009 - 0.032	0.005 - 0.010	0.001 - 0.012		0.001 - 0.001	0.000 - 0.004	0.001 - 0.002	0.004 - 0.006	0.000 - 0.001	0.002 - 0.006	0.001 - 0.003	0.001 - 0.003		0.003 - 0.006	0.001 - 0.009	0.001 - 0.004	0.010 - 0.015	0.002 - 0.006	0.002 - 0.005	0.007 - 0.009	0.005 - 0.011
Observations	288	180	180	396	180	108	144	180		288	180	180	396	180	108	144	180		288	180	180	396	180	108	144	180
Number of groups	1	1	1	1	1	1	1	1		1	1	1	1	1	1	1	1		1	1	1	1	1	1	1	1
Month dummies	Yes	Yes	Yes	Yes	Yes	Yes	Yes	Yes		Yes	Yes	Yes	Yes	Yes	Yes	Yes	Yes		Yes	Yes	Yes	Yes	Yes	Yes	Yes	Yes
SE in parentheses
*** p<0.01, ** p<0.05, * p<0.1
	ART									ART+NCD									NCD only
